# Supplementary material for: Hepatic pyruvate carboxylase expression differed prior to hyperketonemia onset in transition dairy cows
Source: PLoS One. 2020 Nov 9;15(11):e0241929. doi: 10.1371/journal.pone.0241929 (PMC7652276; doi:10.1371/journal.pone.0241929)
Supplement: S1 Material — (XLSX) [file pone.0241929.s002.xlsx]

## Sheet: mRNA expression
cow	DRTC	HYKstatus	RPL32, AU	PC, AU	PCK1, AU	PCK2, AU	PC:PCK1, AU	PC:PCK2, AU
955	1	HYK	0.0825485	6.82607	0.656114	5.94903	10.4038	1.14743
955	14	HYK	0.0803746	3.84088	0.979085	4.70219	3.92293	0.816827
955	28	HYK	0.0606832	0.871124	2.39678	0.312558	0.363456	2.78708
966	1	non	0.0559261	11.3094	0.81215	3.26077	13.9252	3.46831
966	14	non	0.0427382	0.889152	1.18118	0.276147	0.752764	3.21985
966	28	non	.	.	.	.	.	.
6428	1	non	0.129421	13.6138	1.53035	9.92378	8.89587	1.37184
6428	14	non	.	.	.	.	.	.
6428	28	non	0.106414	4.80584	1.33332	6.33064	3.60442	0.75914
6655	1	non	0.11787	11.7909	0.582396	2.05242	20.2456	5.74489
6655	14	non	.	.	.	.	.	.
6655	28	non	0.137363	1.88655	1.05899	3.61188	1.78146	0.522319
6908	1	non	0.0762249	9.55766	0.572558	2.02192	16.6929	4.72702
6908	14	non	0.136602	1.79312	1.16809	1.79052	1.53509	1.00145
6908	28	non	0.106414	2.09679	1.58109	3.29303	1.32617	0.636735
6956	1	non	0.0879883	17.4959	1.01537	4.45616	17.231	3.92623
6956	14	non	0.136776	2.94516	3.17705	4.32934	0.927011	0.68028
6956	28	non	0.103347	1.90524	1.70839	2.19937	1.11523	0.866265
6981	1	HYK	0.0736191	5.71452	0.94594	3.31599	6.0411	1.72332
6981	14	HYK	0.0915381	2.08469	3.71881	1.61052	0.560578	1.29442
6981	28	HYK	.	.	.	.	.	.
6984	1	non	0.104992	5.43175	0.908861	2.90523	5.97644	1.86965
6984	14	non	0.107015	0.77497	2.09964	1.46887	0.369096	0.527597
6984	28	non	0.059047	9.0806	1.97788	12.7619	4.59107	0.711539
7144	1	non	0.0602752	9.67898	0.596021	2.71936	16.2393	3.55929
7144	14	non	0.111712	2.12179	0.79407	3.62624	2.67204	0.585121
7144	28	non	0.116266	0.980746	1.85543	2.99617	0.528581	0.327333
7227	1	non	0.0910824	7.2414	0.589136	4.03822	12.2916	1.79321
7227	14	non	0.0765199	0.716726	1.25944	1.03237	0.569083	0.694253
7227	28	non	0.171008	2.10052	1.20507	3.1331	1.74307	0.670429
7231	1	non	0.0576792	3.9001	1.39554	3.51151	2.7947	1.11066
7231	14	non	0.10662	7.07797	1.27448	7.02004	5.55359	1.00825
7231	28	non	0.308959	2.05648	0.422848	1.7779	4.86341	1.15669
7240	1	non	0.102732	5.04633	2.54847	1.30278	1.98014	3.87352
7240	14	non	0.0179889	12.7721	0.4156	3.22678	30.7317	3.95815
7240	28	non	0.157649	1.86184	1.01917	1.03921	1.82681	1.79159
7247	1	HYK	0.141439	4.41049	2.66435	1.93504	1.65537	2.27928
7247	14	HYK	0.109424	2.67185	1.05923	2.05254	2.52245	1.30173
7247	28	HYK	.	.	.	.	.	.
7264	1	non	0.117039	10.2055	0.580518	2.93338	17.58	3.47909
7264	14	non	0.0721956	1.07255	1.15181	1.32489	0.93118	0.809534
7264	28	non	0.125605	1.30628	0.832609	1.19906	1.5689	1.08943
7273	1	HYK	0.144417	1.12921	0.888031	2.08078	1.27159	0.542687
7273	14	HYK	0.170257	0.261488	2.68497	2.5583	0.0973896	0.102212
7273	28	HYK	0.14773	0.500906	1.5188	3.16288	0.329803	0.15837
7280	1	HYK	0.162332	3.57324	0.562472	2.74235	6.35274	1.30298
7280	14	HYK	0.232815	0.312558	1.83843	0.367786	0.170014	0.849838
7280	28	HYK	0.180819	1.18865	1.2379	2.48536	0.960212	0.47826
7324	1	HYK	0.0825495	1.39775	2.1711	3.62295	0.643797	0.385804
7324	14	HYK	0.0876409		1.65181	0.0278589	0	0
7324	28	HYK	0.136001	0.177002	1.33893	1.83697	0.132197	0.0963554
7595	1	HYK	0.0366093	5.42033	0.467039	0.585043	11.6057	9.26484
7595	14	HYK	0.0615547	0.303104	1.94396	0.0637643	0.155921	4.75351
7595	28	HYK	.	.	.	.	.	.
7621	1	non	0.0705725	8.36808	0.139361	1.71183	60.0461	4.88838
7621	14	non	0.0740236	1.05226	2.06088	1.22738	0.510586	0.857316
7621	28	non	.	.	.	.	.	.
7624	1	HYK	.	.	.	.	.	.
7624	14	HYK	0.0312045	2.28445	1.03895	1.78393	2.1988	1.28058
7624	28	HYK	0.119539	1.41678	0.922548	0.928286	1.53573	1.52624
7632	1	HYK	0.111289	.	.	.	.	.
7632	14	HYK	0.117332	0.24641	2.17136	0.52567	0.113482	0.468754
7632	28	HYK	0.153363	1.32701	0.805266	0.460017	1.64791	2.8847
7641	1	non	0.0950797	5.54201	0.691359	4.63198	8.01611	1.19647
7641	14	non	0.122923	1.24222	2.18827	3.1101	0.567674	0.399416
7641	28	non	0.0780941	0.038944	1.51782	0.162781	0.0256578	0.239241
7648	1	HYK	0.167287	1.31866	1.10957	3.86629	1.18844	0.341067
7648	14	HYK	0.155295	0.66571	2.25532	2.53377	0.295173	0.262735
7648	28	HYK	0.040439	0.112869	1.47482	.	0.076531	.
7653	1	HYK	0.0519537	6.76981	0.803228	2.55498	8.42825	2.64966
7653	14	HYK	0.0965769	1.14651	1.17011	1.46	0.97983	0.785281
7653	28	HYK	.	.	.	.	.	.
7662	1	HYK	.	.	.	.	.	.
7662	14	HYK	0.128097	0.674609	1.4966	1.51544	0.45076	0.445158
7662	28	HYK	0.141682	0.244471	1.70398	0.138408	0.143471	1.76631
7669	1	HYK	0.119876	1.96201	0.510832	0.533981	3.84081	3.67431
7669	14	HYK	0.097224	1.95854	1.70234	1.17313	1.1505	1.6695
7669	28	HYK	0.127535	0.313617	1.82661	0.684799	0.171694	0.45797

## Sheet: Metabolite quantification
cow	DRTC	HYKstatus	BHB, mM	NEFA, mM	plasmaC16:0	plasmaC18:0	plasmaC18:1	plasmaC18:2	lvTG, % DM	lvC16:0	lvC18:0	lvC18:1	lvC18:2
955	1	HYK	0.780482	0.197414	0.175392	0.188288	0.174517	0.346747	5.32308	0.270218	0.222146	0.259286	0.097386
955	14	HYK	2.31117	0.376395	0.148336	0.186088	0.156648	0.421974	9.58194	0.325471	0.122638	0.283169	0.102678
955	28	HYK	0.855676	0.271296	0.135283	0.160559	0.108671	0.500498	12.7329	0.338102	0.115053	0.279584	0.094634
966	1	non	0.314635	0.321463	0.160027	0.177986	0.163759	0.385912	3.96895	0.257986	0.260074	0.233516	0.114369
966	14	non	0.933216	0.238392	0.15233	0.176221	0.172797	0.408032	1.77864	0.14686	0.321475	0.173703	0.106472
966	28	non	0.697956	0.179944	0.162104	0.178407	0.166821	0.396732	28.378	0.351694	0.093952	0.262496	0.089578
6428	1	non	0.55858	0.354745	0.179274	0.162762	0.186288	0.356864	3.37181	0.290689	0.23646	0.227136	0.11784
6428	14	non	0.61811	0.304884	0.159768	0.1688	0.138597	0.456437	13.1862	0.334514	0.134643	0.252256	0.129309
6428	28	non	0.965724	0.168727	.	.	.	.	6.42664	0.310634	0.175896	0.228395	0.126222
6655	1	non	0.673193	0.52106	0.209271	0.165245	0.220005	0.295699	9.25123	0.373392	0.217793	0.278959	0.0419
6655	14	non	0.877491	0.399184	0.164739	0.170911	0.156444	0.426798	25.8527	0.374095	0.095457	0.266889	0.096564
6655	28	non	0.487702	0.432685	.	.	.	.	11.1809	0.354152	0.115385	0.252335	0.099187
6908	1	non	0.599727	0.335345	0.173246	0.166964	0.187996	0.355162	4.20213	0.255466	0.248643	0.247038	0.105206
6908	14	non	0.580573	0.222083	0.162748	0.14021	0.157116	0.436133	2.84316	0.169406	0.327127	0.172707	0.1045
6908	28	non	0.582986	0.177902	.	.	.	.	2.775	0.191349	0.246851	0.235702	0.129928
6956	1	non	1.00072	0.273329	0.175061	0.169335	0.199409	0.315982	4.69753	0.276904	0.216321	0.271242	0.106027
6956	14	non	0.657037	0.180646	0.158464	0.157788	0.166196	0.432858	8.08127	0.301171	0.144983	0.276435	0.101269
6956	28	non	0.638092	0.234755	0.144801	0.163582	0.133775	0.471461	4.74647	0.256526	0.197532	0.258553	0.106485
6981	1	HYK	0.543481	0.345668	0.170374	0.170499	0.159968	0.343152	2.59898	0.197403	0.288706	0.231818	0.110205
6981	14	HYK	0.527744	0.150968	0.134597	0.181669	0.13511	0.441496	4.61605	0.229094	0.213778	0.218383	0.117056
6981	28	HYK	0.473101	0.0855472	0.146706	0.184244	0.117132	0.44848	2.75811	0.213966	0.2262	0.235333	0.131435
6984	1	non	0.596987	0.575614	0.178431	0.181343	0.235574	0.305747	5.5008	.	.	.	.
6984	14	non	0.748794	0.567848	0.155646	0.168918	0.167038	0.408422	6.06823	0.283556	0.194327	0.303903	0.106251
6984	28	non	1.14204	0.23171	.	.	.	.	4.58166	0.234067	0.209421	0.244977	0.124279
7144	1	non	0.3308	0.248849	0.158436	0.169412	0.170115	0.363389	4.13084	0.299422	0.239436	0.239643	0.096116
7144	14	non	0.685572	0.222083	0.158405	0.166658	0.142067	0.426514	11.5372	.	.	.	.
7144	28	non	0.559247	0.0520515	.	.	.	.	5.13489	0.213891	0.246091	0.236959	0.134818
7227	1	non	0.664387	0.466692	0.186223	0.164887	0.195712	0.330743	9.62142	0.269926	0.209049	0.246121	0.092299
7227	14	non	0.801984	0.378904	0.157071	0.180297	0.127703	0.434757	9.09793	0.279624	0.167433	0.243394	0.110349
7227	28	non	0.556077	0.237801	0.13718	0.157633	0.100105	0.515254	3.65183	0.223256	0.21383	0.234854	0.130864
7231	1	non	0.364599	0.176234	0.16531	0.178468	0.184399	0.328325	5.2567	0.274913	0.226392	0.260363	0.099414
7231	14	non	0.695964	0.133009	0.158172	0.189766	0.151631	0.396946	9.07652	0.304237	0.146042	0.268392	0.088899
7231	28	non	0.597936	0.151906	.	.	.	.	13.9456	0.305945	0.153957	0.264409	0.091355
7240	1	non	0.530364	0.570331	.	.	.	.	6.69965	0.263658	0.207502	0.247323	0.105249
7240	14	non	0.811685	0.153082	0.162805	0.164651	0.141098	0.435604	4.39975	0.271509	0.168771	0.25397	0.115913
7240	28	non	0.505258	0.457746	0.140186	0.144962	0.138623	0.486423	3.39073	0.239719	0.193981	0.242136	0.12601
7247	1	HYK	0.562989	0.990525	0.200973	0.211724	0.235259	0.265567	3.11671	0.265872	0.200211	0.258941	0.107077
7247	14	HYK	1.31129	0.341267	0.167683	0.196092	0.170798	0.376181	.	0.170659	0.269378	0.207367	0.157837
7247	28	HYK	0.644279	0.206957	0.135575	0.168224	0.108041	0.500793	.	0.196164	0.28829	0.197644	0.139003
7264	1	non	0.682921	0.30118	0.184767	0.17842	0.192674	0.327538	7.01977	.	.	.	.
7264	14	non	0.823867	0.248096	0.145268	0.186048	0.130443	0.427192	11.7703	0.307663	0.154886	0.269171	0.094637
7264	28	non	0.620571	0.44791	0.138549	0.166842	0.106794	0.473302	5.24255	0.252523	0.202734	0.236318	0.11977
7273	1	HYK	0.671735	0.695052	0.193564	0.19485	0.23369	0.274024	5.68686	0.275818	0.201065	0.280925	0.11222
7273	14	HYK	0.765952	0.632326	0.162577	0.177609	0.192722	0.39	14.8775	0.351839	0.110834	0.292613	0.086467
7273	28	HYK	1.7387	0.274242	0.132412	0.166568	0.144036	0.439423	12.4429	0.304656	0.14106	0.276231	0.114704
7280	1	HYK	0.513024	0.601913	0.19492	0.164918	0.219093	0.3066	5.46434	0.294296	0.189682	0.290839	0.092466
7280	14	HYK	1.14168	0.963532	0.174296	0.179868	0.191052	0.364653	22.5581	0.342031	0.101076	0.297176	0.083671
7280	28	HYK	1.34081	0.210015	.	.	.	.	12.4858	0.317448	0.122696	0.276048	0.092406
7324	1	HYK	0.57753	0.856994	0.197938	0.173421	0.232242	0.286728	12.1336	0.293531	0.154582	0.30582	0.093834
7324	14	HYK	1.2251	0.496833	0.164449	0.14962	0.144592	0.444802	6.52187	0.296378	0.150357	0.272832	0.103916
7324	28	HYK	0.351913	0.263684	.	.	.	.	3.10934	0.227886	0.216975	0.250682	0.11319
7595	1	HYK	0.479166	0.911455	0.198587	0.152119	0.252025	0.303493	6.23694	0.306445	0.166928	0.293807	0.111495
7595	14	HYK	0.809965	.	0.167559	0.156066	0.197756	0.401525	28.7868	0.375657	0.07772	0.326125	0.071449
7595	28	HYK	0.735948	0.318846	.	.	.	.	15.741	0.354714	0.090831	0.298924	0.089409
7621	1	non	0.601197	0.0552104	0.157487	0.179787	0.155375	0.364462	12.3777	0.233186	0.27444	0.224306	0.105637
7621	14	non	0.45267	0.271011	0.160216	0.164678	0.141705	0.436922	3.50016	0.219449	0.213866	0.232266	0.118077
7621	28	non	0.624951	0.115205	0.134229	0.168593	0.110014	0.505372	4.14028	0.24477	0.214675	0.234152	0.108633
7624	1	HYK	0.605094	0.167158	0.154817	0.170984	0.13059	0.380896	.	0.246338	0.307018	0.186494	0.090313
7624	14	HYK	0.712647	0.221116	0.132582	0.168568	0.111504	0.438303	4.27337	0.246156	0.224205	0.221315	0.096765
7624	28	HYK	0.770961	0.131223	0.123842	0.168074	0.104446	0.494799	3.56169	0.180214	0.274785	0.217292	0.13314
7632	1	HYK	0.861275	0.422847	0.200313	0.158847	0.18374	0.355374	7.38663	0.268139	0.178679	0.285656	0.125627
7632	14	HYK	0.638299	0.588044	0.176138	0.166281	0.198737	0.368058	21.4354	.	.	.	.
7632	28	HYK	0.801408	0.304792	0.144461	0.148835	0.132068	0.48067	5.96895	.	.	.	.
7641	1	non	0.318106	0.188308	0.176435	0.157918	0.188618	0.38192	13.9632	0.317667	0.155332	0.322915	0.085051
7641	14	non	0.666769	0.150968	0.157112	0.164286	0.13768	0.447951	3.17159	0.258603	0.204954	0.242803	0.122022
7641	28	non	0.531505	0.438775	0.151733	0.150303	0.134381	0.473969	3.8604	0.227541	0.227194	0.242409	0.132952
7648	1	HYK	0.734926	0.366847	0.198102	0.202635	0.243167	0.248322	11.5005	0.334197	0.179992	0.308412	0.047221
7648	14	HYK	1.67554	0.291084	0.148865	0.153882	0.146608	0.463715	.	.	.	.	.
7648	28	HYK	0.651659	0.347643	0.147807	0.167293	0.123168	0.481614	14.8818	0.361078	0.074845	0.288623	0.098072
7653	1	HYK	0.864214	0.772278	0.197558	0.154837	0.226572	0.310517	4.10337	0.305801	0.19085	0.271844	0.108379
7653	14	HYK	0.657037	0.301121	0.175336	0.174346	0.162585	0.390219	5.88146	0.29777	0.16731	0.278122	0.096903
7653	28	HYK	0.573848	0.155584	0.14894	0.158514	0.131142	0.459388	4.16653	0.261204	0.200358	0.245496	0.117241
7662	1	HYK	0.536387	0.263166	.	.	.	.	4.4709	0.269754	0.217148	0.276963	0.118517
7662	14	HYK	0.922024	0.288575	0.166423	0.166788	0.173859	0.409277	27.8869	0.374996	0.082191	0.307407	0.075758
7662	28	HYK	0.770961	0.280431	0.150236	0.159909	0.137207	0.457379	11.7711	.	.	.	.
7669	1	HYK	0.470518	0.22767	0.172424	0.164109	0.187064	0.339633	3.11055	.	.	.	.
7669	14	HYK	1.46144	0.64989	0.161815	0.171621	0.162793	0.42858	19.0017	.	.	.	.
7669	28	HYK	0.638092	0.405279	.	.	.	.	6.68933	0.270236	0.168914	0.254573	0.130056
